# Supplementary material for: Evaluation of Costs, Efficiency and Performance of a Pilot Genetic Testing Traceback Program for Ovarian Cancer
Source: Cancers (Basel). 2026 Jul 16;18(14):2292. doi: 10.3390/cancers18142292 (PMC13406528; doi:10.3390/cancers18142292)
Supplement: Supplementary file 1 [file cancers-18-02292-s001.zip]

Archive with 1 entries (1 files):
- cancers-4379420-supplementary.pdf
